# Supplementary material for: Evaluation of logistics management information system and availability of non-program tracer drugs in public health facilities in Bahir Dar City, Northwest Ethiopia
Source: PLoS One. 2024 Apr 18;19(4):e0302319. doi: 10.1371/journal.pone.0302319 (PMC11025845; doi:10.1371/journal.pone.0302319)
Supplement: S1 Appendix — (XLSX) [file pone.0302319.s001.xlsx]

## Sheet: Sheet1
S1A: Availability of blanck LMIS forms during the day of visit
	IPLS- SOP		BINCARD		Stock cards		IFRR		RRF
	yes	no	yes	no	yes	no	yes	no	yes	no
Felege Hiwot comprehensive specialized hospital	*		*		*		*		*
Addis Alem primary hospital	*		*		*		*		*
Shembit health center		*	*			*	*		*
Bahir Dar health center	*		*			*	*		*
Han health center	*		*			*	*		*
Shumabo health center	*		*			*	*		*
Ginbot 20 health center		*	*			*	*			*
Abay health center	*		*			*	*		*
Zegie health center			*			*	*		*
Tisabay health center	*		*			*	*		*
Meshentie health center		*	*			*	*		*
Zenzelema health center	*		*			*	*		*
S1B :Utilization and regualr updating status of bincard for each tracer drugs at each health facilities
	utlization of bincard					Regularly updated
	Amoxicillin 500mg capsule	Oral rehydration salt	Mebendazole 100mg tablet	Tetracycline eye ointment 1%	Paracetamol 500mg table	Amoxicillin 500mg capsule	Oral rehydration salt	Mebendazole 100mg tablet	Tetracycline eye ointment 1%	Paracetamol 500mg table
Felege Hiwot comprehensive specialized hospital	*	*	*	*	*	*	*	*	*	*
Addis Alem primary hospital	*	*	*	*	*	*	*	*	*	*				SYMBOLS
Shembit health center	*	*	*	*	#	*	*	*	*	#				*	YES
Bahir Dar health center	*	*	*	*	*	*	*	*	*	*				#	NO
Han health center	*	#	*	*	*	*	#	*	*	*				N/A	not applicable
Shumabo health center	*	#	*	*	*	*	#	*	*	*
Ginbot 20 health center	*	*	*	#	*	*	*	*	#	*
Abay health center	*	*	*	*	*	*	*	*	*	*
Zegie health center	*	*	#	*	*	*	*	#	*	*
Tisabay health center	*	*	*	*	*	*	*	*	*	*
Meshentie health center	*	#	*	*	*	*	#	*	*	*
Zenzelema health center	*	*	*	*	*	*	*	*	*	*
S1C: Forms used by health facilities to request NPTDs
	IFRR	RRF	Self prepared forms	offical letter orally	others
Felege Hiwot hospital			*				symbols
Addis Alem primary hospital			*				*	yes
Shembit health center		*					#	no
Bahir Dar health center			*				N/A	not applicable
Han health center			*
Shumabo health center			*
Ginbot 20 health center		*
Abay health center	*
Zegie health center			*
Tisabay health center			*
Meshentie health center			*
Zenzelema health center			*
S1D: Frequency of emergency orders placed by health facilities 3 months before dta collection
	never	once	twice	three and more			SYMBOLS
Felege Hiwot hospital	*						*	yes
Addis Alem primary hospital	*						#	no
Shembit health center	*						N/A	not applicaple
Bahir Dar health center		*
Han health center	*
Shumabo health center	*
Ginbot 20 health center	*
Abay health center	*
Zegie health center			*
Tisabay health center				*
Meshentie health center		*
Zenzelema health center	*
S1E: Availability, and functional status of HCMIS
	available	functional
Felege Hiwot hospital	yes	yes
Addis Alem primary hospital	yes	yes
Shembit health center	no	no
Bahir Dar health center	yes	yes
Han health center	yes	yes
Shumabo health center	no	no
Ginbot 20 health center	no	no
Abay health center	no	no
Zegie health center	no	no
Tisabay health center	yes	yes
Meshentie health center	yes	yes
Zenzelema health center	yes	yes
S1F: application of HCMIS at each health facilities
	tracing stocl level	Determing consumption data	tracing expiry date	determining order quantity	conducting ABC	Preporting report
Felege Hiwot hospital	*	*	*	*	*		SYMBOLS
Addis Alem primary hospital	*	*	*	*	*		*	YES
Shembit health center	N/A	N/A	N/A	N/A	N/A		#	NO
Bahir Dar health center	*	*	*	*	*		N/A	not applicaple
Han health center	*	*	*	*	*
Shumabo health center	N/A	N/A	N/A	N/A	N/A
Ginbot 20 health center	N/A	N/A	N/A	N/A	N/A
Abay health center	N/A	N/A	N/A	N/A	N/A
Zegie health center	N/A	N/A	N/A	N/A	N/A
Tisabay health center	*	*	*	*	*
Meshentie health center	*	*	*	*	#
Zenzelema health center	*	*	*	*	*
S1G: Availability of non-program tracer drugs on the day of the visit
	Amoxicillin 500mg capsule		Oral rehydration salt		Mebendazole 100mg tablet		Tetracycline eye ointment 1%		Paracetamol 500mg table
	yes	no	yes	no	yes	no	yes	no	yes	no
Felege Hiwot hospital	*		*		*		*		*
Addis Alem primary hospital	*		*	*	*		*		*
Shembit health center	*		*		*			*		*
Bahir Dar health center	*		*		*		*		*
Han health center	*			*	*		*		*
Shumabo health center	*			*	*			*	*
Ginbot 20 health center	*			*	*			*	*
Abay health center	*				*		*		*
Zegie health center	*			*		*		*	*
Tisabay health center	*		*		*		*		*
Meshentie health center	*			*	*			*	*
Zenzelema health center	*		*		*			*	*
S1H: stock-out during the last 6 months
	Amoxicillin 500mg capsule		Oral rehydration salt		Mebendazole 100mg tablet		Tetracycline eye ointment 1%		Paracetamol 500mg table
	yes	no	yes	no	yes	no	yes	no	yes	no
Felege Hiwot hospital		*		*		*		*		*
Addis Alem primary hospital		*	*			*		*		*
Shembit health center		*		*		*	*		*
Bahir Dar health center		*		*		*		*		*
Han health center		*	*			*	*			*
Shumabo health center		*	*			*	*			*
Ginbot 20 health center		*	*			*	*			*
Abay health center		*		*		*	*			*
Zegie health center		*	*		*		*			*
Tisabay health center	*			*		*	*			*
Meshentie health center		*	*		*		*			*
Zenzelema health center		*		*	*		*			*
