# Supplementary material for: Evaluation of logistics management information system and availability of non-program tracer drugs in public health facilities in Bahir Dar City, Northwest Ethiopia
Source: PLoS One. 2024 Apr 18;19(4):e0302319. doi: 10.1371/journal.pone.0302319 (PMC11025845; doi:10.1371/journal.pone.0302319)
Supplement: S1 Table — (XLSX) [file pone.0302319.s002.xlsx]

## Sheet: Sheet1
S1 Table :Availability of blanck LMIS forms during the day of visit
	IPLS- SOP		BINCARD		Stock cards		IFRR		RRF
	yes	no	yes	no	yes	no	yes	no	yes	no
Felege Hiwot comprehensive specialized hospital	*		*		*		*		*
Addis Alem primary hospital	*		*		*		*		*
Shembit health center		*	*			*	*		*
Bahir Dar health center	*		*			*	*		*
Han health center	*		*			*	*		*
Shumabo health center	*		*			*	*		*
Ginbot 20 health center		*	*			*	*			*
Abay health center	*		*			*	*		*
Zegie health center			*			*	*		*
Tisabay health center	*		*			*	*		*
Meshentie health center		*	*			*	*		*
Zenzelema health center	*		*			*	*		*
