# Supplementary material for: Evaluation of logistics management information system and availability of non-program tracer drugs in public health facilities in Bahir Dar City, Northwest Ethiopia
Source: PLoS One. 2024 Apr 18;19(4):e0302319. doi: 10.1371/journal.pone.0302319 (PMC11025845; doi:10.1371/journal.pone.0302319)
Supplement: S2 Table — (XLSX) [file pone.0302319.s003.xlsx]

## Sheet: Sheet1
S2 Table: Utilization and regualr updating status of bincard for each tracer drugs at each health facilities
	utlization of bincard					Regularly updated
	Amoxicillin 500mg capsule	Oral rehydration salt	Mebendazole 100mg tablet	Tetracycline eye ointment 1%	Paracetamol 500mg table	Amoxicillin 500mg capsule	Oral rehydration salt	Mebendazole 100mg tablet	Tetracycline eye ointment 1%	Paracetamol 500mg table
Felege Hiwot comprehensive specialized hospital	*	*	*	*	*	*	*	*	*	*
Addis Alem primary hospital	*	*	*	*	*	*	*	*	*	*				SYMBOLS
Shembit health center	*	*	*	*	#	*	*	*	*	#				*	YES
Bahir Dar health center	*	*	*	*	*	*	*	*	*	*				#	NO
Han health center	*	#	*	*	*	*	#	*	*	*				N/A	not applicable
Shumabo health center	*	#	*	*	*	*	#	*	*	*
Ginbot 20 health center	*	*	*	#	*	*	*	*	#	*
Abay health center	*	*	*	*	*	*	*	*	*	*
Zegie health center	*	*	#	*	*	*	*	#	*	*
Tisabay health center	*	*	*	*	*	*	*	*	*	*
Meshentie health center	*	#	*	*	*	*	#	*	*	*
Zenzelema health center	*	*	*	*	*	*	*	*	*	*
