# Supplementary material for: Evaluation of logistics management information system and availability of non-program tracer drugs in public health facilities in Bahir Dar City, Northwest Ethiopia
Source: PLoS One. 2024 Apr 18;19(4):e0302319. doi: 10.1371/journal.pone.0302319 (PMC11025845; doi:10.1371/journal.pone.0302319)
Supplement: S3 Table — (XLSX) [file pone.0302319.s004.xlsx]

## Sheet: Sheet1
S3 Table: Forms used by health facilities to request NPTDs
	IFRR	RRF	Self prepared forms	offical letter	orally	others
Felege Hiwot hospital			*				symbols
Addis Alem primary hospital			*				*	yes
Shembit health center		*					#	no
Bahir Dar health center			*				N/A	not applicable
Han health center			*
Shumabo health center			*
Ginbot 20 health center		*
Abay health center	*
Zegie health center			*
Tisabay health center			*
Meshentie health center			*
Zenzelema health center			*
