# Supplementary material for: Evaluation of logistics management information system and availability of non-program tracer drugs in public health facilities in Bahir Dar City, Northwest Ethiopia
Source: PLoS One. 2024 Apr 18;19(4):e0302319. doi: 10.1371/journal.pone.0302319 (PMC11025845; doi:10.1371/journal.pone.0302319)
Supplement: S4 Table — (XLSX) [file pone.0302319.s005.xlsx]

## Sheet: Sheet1
S4 Table: Frequency of emergency orders placed by health facilities 3 months before dta collection
	never	once	twice	three and more			SYMBOLS
Felege Hiwot hospital	*						*	yes
Addis Alem primary hospital	*						#	no
Shembit health center	*						N/A	not applicaple
Bahir Dar health center		*
Han health center	*
Shumabo health center	*
Ginbot 20 health center	*
Abay health center	*
Zegie health center			*
Tisabay health center				*
Meshentie health center		*
Zenzelema health center	*
