# Supplementary material for: Evaluation of logistics management information system and availability of non-program tracer drugs in public health facilities in Bahir Dar City, Northwest Ethiopia
Source: PLoS One. 2024 Apr 18;19(4):e0302319. doi: 10.1371/journal.pone.0302319 (PMC11025845; doi:10.1371/journal.pone.0302319)
Supplement: S5 Table — (XLSX) [file pone.0302319.s006.xlsx]

## Sheet: Sheet1
S5 Table: Availability, and functional status of HCMIS
	available	functional
Felege Hiwot hospital	yes	yes
Addis Alem primary hospital	yes	yes
Shembit health center	no	no
Bahir Dar health center	yes	yes
Han health center	yes	yes
Shumabo health center	no	no
Ginbot 20 health center	no	no
Abay health center	no	no
Zegie health center	no	no
Tisabay health center	yes	yes
Meshentie health center	yes	yes
Zenzelema health center	yes	yes
