# Supplementary material for: Evaluation of logistics management information system and availability of non-program tracer drugs in public health facilities in Bahir Dar City, Northwest Ethiopia
Source: PLoS One. 2024 Apr 18;19(4):e0302319. doi: 10.1371/journal.pone.0302319 (PMC11025845; doi:10.1371/journal.pone.0302319)
Supplement: S6 Table — (XLSX) [file pone.0302319.s007.xlsx]

## Sheet: Sheet1
S6 Table: Application of HCMIS at each health facilities
	tracing stocl level	Determing consumption data	tracing expiry date	determining order quantity	conducting ABC	Preporting report
Felege Hiwot hospital	*	*	*	*	*		SYMBOLS
Addis Alem primary hospital	*	*	*	*	*		*	YES
Shembit health center	N/A	N/A	N/A	N/A	N/A		#	NO
Bahir Dar health center	*	*	*	*	*		N/A	not applicaple
Han health center	*	*	*	*	*
Shumabo health center	N/A	N/A	N/A	N/A	N/A
Ginbot 20 health center	N/A	N/A	N/A	N/A	N/A
Abay health center	N/A	N/A	N/A	N/A	N/A
Zegie health center	N/A	N/A	N/A	N/A	N/A
Tisabay health center	*	*	*	*	*
Meshentie health center	*	*	*	*	#
Zenzelema health center	*	*	*	*	*
