# Supplementary material for: Evaluation of logistics management information system and availability of non-program tracer drugs in public health facilities in Bahir Dar City, Northwest Ethiopia
Source: PLoS One. 2024 Apr 18;19(4):e0302319. doi: 10.1371/journal.pone.0302319 (PMC11025845; doi:10.1371/journal.pone.0302319)
Supplement: S8 Table — (XLSX) [file pone.0302319.s009.xlsx]

## Sheet: Sheet1
S8 Table: Stock-out during the last 6 months
	Amoxicillin 500mg capsule		Oral rehydration salt		Mebendazole 100mg tablet		Tetracycline eye ointment 1%		Paracetamol 500mg table
	yes	no	yes	no	yes	no	yes	no	yes	no
Felege Hiwot hospital		*		*		*		*		*
Addis Alem primary hospital		*	*			*		*		*
Shembit health center		*		*		*	*		*
Bahir Dar health center		*		*		*		*		*
Han health center		*	*			*	*			*
Shumabo health center		*	*			*	*			*
Ginbot 20 health center		*	*			*	*			*
Abay health center		*		*		*	*			*
Zegie health center		*	*		*		*			*
Tisabay health center	*			*		*	*			*
Meshentie health center		*	*		*		*			*
Zenzelema health center		*		*	*		*			*
